# Supplementary material for: Calanus Oil and Lifestyle Interventions Improve Glucose Homeostasis in Obese Subjects with Insulin Resistance
Source: Mar Drugs. 2025 Mar 23;23(4):139. doi: 10.3390/md23040139 (PMC12028837; doi:10.3390/md23040139)
Supplement: Supplementary file 1 [file marinedrugs-23-00139-s001.zip]

Archive with 1 entries (1 files):
- marinedrugs-3513725-supplementary.pdf
